# Supplementary material for: C. elegans colony formation as a condensation phenomenon
Source: Nat Commun. 2021 Aug 16;12:4947. doi: 10.1038/s41467-021-25244-9 (PMC8368178; doi:10.1038/s41467-021-25244-9)
Supplement: Supplementary file 8 — Source Data [file 41467_2021_25244_MOESM8_ESM.xlsx]

## Sheet: Figure 1e
Figure 1e
		Expt. 1:
		Seeding density	0.312782	0.625684	1.25137	1.87705	3.1283	3.75399	4.37967
		Free worm density	0.438178	0.815216	1.05978	1.2432	1.27377	1.28396	1.22282
		Colony	no	no	yes	yes	yes	yes	yes
		Expt. 2:
		Seeding density	0.312782	0.625684	1.25137	1.87705	2.50274	3.75399	5.00535
		Free worm density	0.418863	0.814455	0.919171	1.38457	1.21005	1.22168	1.39621
		Colony	no	no	no	yes	yes	yes	yes
		Expt. 3:
		Seeding density	0.312782	0.625684	1.25137	1.87705	2.50274	3.1283	3.75399	4.37967	5.00535
		Free worm density	0.496473	0.696804	0.992946	1.42845	1.37619	1.24554	1.40232	1.472	1.75072
		Colony	no	no	no	yes	yes	yes	yes	yes	yes

## Sheet: Figure 1g
Figure 1g
	Expt. 1:
	Seeding density	0.0129464	0.0258929	0.0517857	0.103571	0.207143	0.414286	0.828571
	Free worm density	0.0270708	0.0249885	0.0624712	0.0978715	0.164507	0.139519	0.162425
	Colony	no	no	no	no	yes	yes	yes
	Expt. 2:
	Seeding density	0.013125	0.02625	0.0525	0.105	0.21	0.42	0.84
	Free worm density	0.0351513	0.0292927	0.0673732	0.0937367	0.128888	0.134746	0.137676
	Colony	no	no	no	no	yes	yes	yes
	Expt. 3:
	Seeding density	0.016	0.032	0.064	0.128	0.256	0.512	1.024
	Free worm density	0.0200864	0.0401729	0.0669548	0.123866	0.130562	0.143953	0.154
	Colony	no	no	no	no	yes	yes	yes

## Sheet: Figure 2d
Figure 2d
	0	0	0	0	0	0	0	0	0	0	0	0	0	0	0	0	0	0	0	0	0	0
	57.1395	196.022	1621.68	1190.19	1840.36	1006.97	379.031	857.821	518.557	956.953	1077.24	1517.93	1518.2	1146.69	1647.21	484.871	345.701	475.483	123.742	395.853	186.873	117.892
	189.653	661.413	6392.27	4002.79	6846.21	2308.52	1403.67	3189.82	1381.86	3243.49	4253.13	5974.55	5971.39	4112.76	6457.37	1386.09	946.711	1324.54	409.302	733.413	403.412	420.839
	344.941	1326.72	14360.2	8160.68	14171.8	3989.35	3019.65	6726.76	2491.35	6709.36	9484.32	13314	13267.4	9058.91	14368.5	2600.39	1650.56	2228.19	774.704	1331.68	594.245	841.748
	434.339	2115.34	25565.8	13428.7	23131.3	6368.85	5139.24	11261.3	3749.31	11212.3	16784.4	23604.9	23347.3	16024.3	25285.5	4041.54	2388.74	3161.57	1163.96	1828.28	771.504	1344.66
	457.966	3012.89	40052.1	19987.8	33233.5	8982.95	7660.68	16670.4	5122.31	16625.8	26117.6	36702	35935.2	25032.5	39095.5	5645.65	3170.89	4082.17	1599.43	2420.2	962.538	1895.19
	484.791	4013.4	57813.2	27476.1	43902.2	11740.9	10476.7	22848.4	6612.37	22769.9	37459.9	52484.2	50851.3	36033.2	55686.8	7454.64	4021.34	5014.64	2089.82	3031.57	1154.16	2470.7
	522.538	5103.78	78883.8	35623.5	54772	14533.4	13450.8	29717.1	8185.08	29528.8	50746	70697.7	68005	49002.8	74956.5	9484.14	4809.47	5889.92	2607.94	3660.85	1310.83	3084.3
	557.216	6253.97	103227	44136.6	66633	17404.6	16527.5	37311.8	9947.7	36686.5	65893.3	91244.8	87187.8	64020.5	96604.1	11789.3	5537.94	6650.32	3125.38	4312.26	1427.05	3697.46
	580.64	7447.54	130765	53109.9	79563.8	20147.2	19551.3	45623	11826.6	44159.3	82876.5	113925	108442	81630.7	120636	14341	6210.19	7345.39	3654.75	5113.79	1487.44	4278.61
	610.343	8718.41	161532	62393.9	93412.5	22798.8	22419.9	54395	13730.3	51746.1	101654	138363	131595	100750	147044	17154.3	6822.19	7977.13	4251.82	5805.66	1580.26	4839.15
	635.607	10051.3	195650	71863.1	107685	25459.9	25038.4	63515.9	15660.5	59336.9	122146	164833	156756	121876	175556	20181.7	7432.39	8587.22	4928.56	6551.3	1703.25	5372.89
	669.576	11418.5	232780	81285.9	122474	27936.7	27339.6	72936.2	17616.1	66643.9	144269	193015	184082	144853	205968	23447.2	8057.13	9266.94	5646.62	7174.79	1818.57	5850.89
	699.677	12855.3	273643	90652.5	137724	30058.6	29299	82926.4	19587.8	73807.3	167951	222713	213177	169694	237974	26976.1	8725.19	9947.19	6408.25	7908.67	1928.65	6350.39
	733.395	14346.4	318110	99852.2	153456	31550.9	30436.2	94130	21581.3	80607.9	193159	253935	243896	196411	271102	30767.1	9445.51	10652.7	7201.27	8661.47	2046.08	6935.75
	762.873	15871.5	365942	108591	169564	32443.2	31268.6	106529	23647.3	87036.7	219827	286838	276781	224989	305455	34806.4	10173.4	11383.8	8045.63	9407.64	2181.37	7614.46
	780.37	17413.2	417215	116846	187035	33016.6	31884.8	119908	25621.1	92955.5	247874	321669	312135	255669	340814	39046.9	10944.1	12135.4	8981.6	10273.2	2325.3	8419.67
	806.942	18929.4	472257	124502	206137	33600.3	32348.2	134224	27680.3	98390.5	277273	358704	349957	288229	377086	43453.2	11714.4	12838	10028.8	11079.1	2510.56	9356.58
	839.782	20401.3	530626	131539	226651	34158.8	32764.3	149048	29568	103275	308110	398898	390327	322557	414146	47961	12444	13476.1	11170.5	11949.2	2699.61	10393.9
	870.124	21799	592530	137854	247861	34697.4	33172.3	163993	31415.5	107608	340255	441712	433370	358766	452045	52546.7	13080.1	14314.8	12374	12648.4	2872.9	11493.3
	903.571	23137.1	658335	143348	269933	35400.3	33609.3	178338	33214.7	111654	373642	486721	479207	396889	491043	56427.1	13568.2	15065.7	13653.8	13349.4	3129.23	12613.5
	928.306	24444.5	728441	148197	292569	36141.2	34064.7	192485	35001.1	115443	408321	534167	528069	436850	531050	60583.3	13932.7	15883.2	15043.6	14000.2	3449.83	13745.8
	946.553	25703.7	801941	152298	315123	36882.8	34572.8	206295	36713.2	118785	444089	584135	580377	478881	572073	65054.8	14104.2	16758.9	16557.2	14683	3704.04	14927.4
	967.868	26865.5	878561	156068	336767	37669.6	35111.5	220114	38455.7	121577	480858	636877	636100	523507	613884	69591.2	14230.1	17729.3	18146.3	15414.3	3809.33	16101.7
	991.987	27924.9	957386	159529	357970	38507.3	35726.7	233998	40238.4	123364	518792	692435	694490	570328	656706	73898.8	14457.8	18762.8	19578.3	16269.8	3804.81	17216.6
	1016.47	28930.2	1.03873e+06	162751	379899	39364.2	36422.5	247581	42061	123382	557894	749735	754510	619291	700439	78161.8	14736.8	19792.9	21041.9	17257.8	4085.66	18072.7
	1039.62	29962.1	1.12233e+06	164500	402406	40274.7	37187.5	261029	43900.8	121650	598248	807822	815988	670292	744867	82436.6	15006.6	20850.6	22475.5	18309.8	4279.64	18582.7
	1053.34	30975.6	1.20796e+06	166523	425453	41220.2	37991.2	274948	45686.9	118135	639436	867353	879025	723126	790173	86774.3	15142.5	21952	23938.7	19122.3	4479.08	18733.8
	1066.36	31960.4	1.29525e+06	169106	448086	42226.9	38802.3	291485	47433.7	114376	681413	927828	943807	777350	836416	91390	15346.5	23060.4	25430	19879.5	4655.21	18850.5
	1074.56	32664.8	1.38368e+06	172124	469930	43278.5	39591.1	310946	49145	110574	724698	988737	1.01157e+06	832949	883446	96070	15611.8	24134	26947.6	20620.1	4800.65	18935.4
	1081.01	33343	1.47376e+06	174105	490949	44370.9	40373.6	332870	50822.6	106586	769333	1.05216e+06	1.08014e+06	889817	930417	100925	15793.5	25153	28430.9	21345.4	4957.06	18948.2
	1082.76	33991.4	1.56378e+06	176532	511513	45565.2	41090.5	355555	52435.6	103096	814227	1.11873e+06	1.15117e+06	947332	976603	105885	15874.6	26164.9	29919.4	22079.9	5149.14	18872.9
	1083.68	34574.7	1.65364e+06	179572	533901	46834.7	41746.5	378645	53941.2	100210	860100	1.18833e+06	1.22336e+06	1.00637e+06	1.02233e+06	110692	15833.7	27192.8	31405.5	22789.3	5367.83	18918.9
	1089.9	35033.4	1.7443e+06	183075	560924	48135.5	42399.9	402124	55318.3	97676.9	906740	1.25873e+06	1.29556e+06	1.06706e+06	1.06677e+06	115266	15622.7	28342.7	32914.2	23397	5570.59	19128.2
	1090.2	35376.1	1.83734e+06	186506	591140	49075.6	43065.3	425623	56618.2	95556.3	954018	1.33032e+06	1.36678e+06	1.12932e+06	1.11006e+06	119738	15225.6	29737.5	34351.4	23948.7	6262.54	19454.1
	1102.39	35576.5	1.93246e+06	189312	622902	50593.3	43703.3	448407	57804.9	93784.2	1.00182e+06	1.40324e+06	1.43675e+06	1.19349e+06	1.1527e+06	124087	14705.5	31274.6	35862.8	24372.5	6995.43	19818.5
	1128.94	35567	2.02815e+06	192268	655505	51819.2	44262.8	470437	58882.3	94865.8	1.05002e+06	1.47588e+06	1.50701e+06	1.26139e+06	1.19318e+06	128355	14128	32919.2	36708.1	24810.4	7718.52	20188.3
	1168.71	35413.5	2.1231e+06	195910	688078	52543.2	44777.4	491601	59844.8	96264.8	1.09898e+06	1.55035e+06	1.58094e+06	1.33133e+06	1.23126e+06	132634	13609.7	34617.2	37323.9	25297.8	8414.86	20565.9
	1209.39	35247.4	2.21776e+06	199734	722555	53557.9	45298.9	510274	60841.5	97362.4	1.14885e+06	1.62894e+06	1.65962e+06	1.40314e+06	1.26709e+06	136807	13220.6	36382.9	37929.8	25781.4	9107.63	21006.7
	1235.98	35084.2	2.31163e+06	204060	759388	54847.1	45833.6	526567	61852.1	98469.7	1.19912e+06	1.71204e+06	1.74203e+06	1.47683e+06	1.29867e+06	140643	12966.4	38248.8	38590.6	26299.9	9795.39	21535.2
	1266.31	35356.7	2.40341e+06	208964	798637	56424	46405.6	542478	62905.9	99514.3	1.24984e+06	1.7995e+06	1.82815e+06	1.55163e+06	1.3273e+06	144275	12805.3	40176.4	39157.5	26816	10325.4	22089.5
	1296.39	35628.7	2.49371e+06	214579	838606	58322.4	47015.8	562147	63989.9	100209	1.30111e+06	1.89145e+06	1.91905e+06	1.62694e+06	1.35373e+06	147753	12735	42118.6	39413.7	27318.8	10676.9	22616.1
	1322.02	35900.3	2.58597e+06	220171	876624	60496.2	47683	584648	65158.2	100141	1.35285e+06	1.98706e+06	2.01508e+06	1.70225e+06	1.37625e+06	151204	12738	44040.3	39283.2	27831.7	10912.4	23084.8
	1345.32	36151.3	2.67639e+06	225733	910741	62938	48431.6	609772	66346.7	99079.9	1.40516e+06	2.08914e+06	2.11706e+06	1.77875e+06	1.39497e+06	154487	12902.3	45877.5	38989.6	28355.3	11283.5	23494.6
	1352.32	36405.2	2.76659e+06	231279	938718	65561.7	49315.1	637557	67530.5	97378.4	1.45779e+06	2.20242e+06	2.22659e+06	1.85384e+06	1.40932e+06	157641	13068.4	47821.3	38457.3	28937.3	11777.4	23854.9
	1373.43	36651	2.855e+06	236936	960555	68369.2	50308.7	665833	68711.1	94734.1	1.51068e+06	2.32353e+06	2.34316e+06	1.92622e+06	1.41814e+06	160488	13169.5	49926.8	37327.1	29515.9	12282.4	24174.8
	1396.35	36910.3	2.93937e+06	242061	968509	71319.2	51353.7	693475	69902.9	91277.6	1.56381e+06	2.45269e+06	2.46278e+06	1.99594e+06	1.42397e+06	163121	13180.1	52164.7	35752.7	30125.8	12790	24411.7
	1422.52	37195.2	3.02149e+06	247149	954108	74350.8	52509.6	720683	71038	87728.3	1.61732e+06	2.58816e+06	2.58556e+06	2.05921e+06	1.42494e+06	165478	13157.6	54310.3	34622.2	30614.9	13298.2	24596.3
	1433.7	37499	3.10609e+06	252374	916548	77503.3	53830.7	747244	72099.9	85170.8	1.67156e+06	2.72658e+06	2.71717e+06	2.11549e+06	1.42142e+06	167355	13124.2	56141	33918.2	30933.2	13826.5	24741
	1437.99	37800.8	3.19021e+06	257742	879434	80839.8	55291.8	774697	73084.8	83908.7	1.72639e+06	2.86653e+06	2.85609e+06	2.15162e+06	1.41652e+06	168943	12795.7	57641.4	34175.2	31010.6	14285.2	24735.9
	1444.68	38113.5	3.27689e+06	262799	842496	84594.6	56883.8	802456	74082.1	83454.9	1.78187e+06	3.00981e+06	3.0005e+06	2.20733e+06	1.40781e+06	170214	12529.7	58897.5	35607.6	30858.3	14571.8	24623.4
	1454.98	38434.6	3.35416e+06	267418	803973	90666.2	58283.3	828878	75054.5	83575.5	1.83832e+06	3.1599e+06	3.15334e+06	2.25658e+06	1.39598e+06	171466	12342.3	59908.2	37834.9	30691.2	14712	24702.4
	1453.71	38736.6	3.42504e+06	272008	768740	97049.5	59555	855431	76003.9	84355.5	1.89595e+06	3.30525e+06	3.31077e+06	2.30619e+06	1.38284e+06	172374	12188.8	60780.1	40624.7	30590.6	14417.4	25056.6
	1441.23	39040		276714	739916	103088	60691.7	880230	76917.6	85316.7	1.95514e+06	3.45042e+06	3.47136e+06	2.35515e+06	1.36611e+06	172973	12029.6	61434.6	44175.2	30614.5	14417	25669.5
	1441.87	39271		281053		109994	61640.9	899787	77741.4	86112.6	2.0163e+06	3.59318e+06	3.62716e+06	2.40091e+06	1.34316e+06	173205	11901.8	62068.3	49558.1	30742.6	15035	26488.1
	1473.06	39494.9		284667		117077	62476.3	921391	78517.7	87239.3	2.07926e+06	3.72298e+06	3.76127e+06	2.44899e+06	1.31856e+06	172955	11843.1	62934	57474.4	30936.2	15432.8	27498.4
	1550.63	39646.7		286889		122769	63268.8		79180.6	88723.7	2.14407e+06	3.84335e+06	3.89424e+06	2.49668e+06	1.28895e+06	172350	11781.5	64395.5	67030.3	31206.1	15761	28645.8
	1649.67	39724.2		287848		129304	64100.9		79719	90869.1	2.21144e+06	3.94984e+06	4.03567e+06		1.25428e+06	171503	11699.2	66318.1	76671.5	31530
	1745.47	39717.2		287824		136793	64958.5		80370.4	94098.4	2.28145e+06	4.07032e+06			1.21428e+06	170791	11604.2	68352.6		31894.2
	1816.38	39664.1		287048		145752	65894.2		80654.8	98604	2.35373e+06	4.19844e+06			1.17449e+06	169954	11476.4	70387.3		32300.1
	1877.26	39612.8		285494		157432	66890.6		80838.2	104185	2.42797e+06				1.13111e+06	169097	11360	72265.2		32621.3
	1964.05	39557.1		283330		172181	68001.3		80983.3	110954	2.5036e+06					168151	11277.1	73997.4		32900.3
	2074.03	39511.4		280641		189780	69054.3		81173.1	119821	2.58057e+06					166837	11252.4	75662		33143.9
	2225.7	39517.1		277655		213893	70073.2		81279.8	129936	2.65897e+06					164915	11321.8	77157.2		33416.4
	2424.82	39581.6		274490		232284	71207.7		81461.5	141860	2.73928e+06					162660	11474.7	78313.8		33695.4
	2655.12	39668.6		271214		250957	72515.7		81930.9	155876	2.82128e+06					160283	11720.3	78957.5		33972.7
	2899.93	39773.6		267748		270678	73985.3		82500	171616	2.90498e+06					158111	12054.8	79019.2		34279
	3034.47	39903.8		265519		288490	75610.9		83060.2	189920	2.99038e+06					155783	12467.4	78418.2		34611.8
	3117.68	40010.9		263680		308436	77290.8		83576.2	211253	3.07747e+06					153156	12925.2	77461.8		34969
	3210.74	40080.4		262355			79031.5		84028.6	235415	3.16538e+06					150242	13191	76434.9		35309.9
	3390.29	40108.6		260090			80832.4		84336	259049	3.25442e+06					147206	13428	76000.9		35591.2
	3613.06	40095.9		258428			82715.2		84544	275774	3.34448e+06					144076	13603.3	76925.6		35784.2
	3938.83	40062		257316			84691		84812.3		3.43469e+06					141243	13729.4	78137.9		35831.3
	4320.49	40110.6		258074			86706		85203.3		3.52574e+06					138562	13844	79587.6		35764.9
	4758.84	40268.1		259881			88667.5		85609.6		3.61833e+06					135435	13955.1	81702		35592.3
	5350.95	40545.4		263930			90609.5		85973.3		3.71209e+06					131840	14074.4	84259.9		35383.2
	6048.42	40829.7		269463			92566.5		86336.6		3.80654e+06					127861	14222.6	87146		35140
	6990.53	41144.5		277368			94637.1		86678.8		3.90199e+06					121235	14360.4	89774.9		34879.1
	8220.67	41477		286947			96854.1		86834.3		3.99879e+06					113114	14472.6	92434.7		34598.8
	9813.38	41796.4		298209			99436		86959.4		4.09801e+06					105385	14616	95709.9		34294.7
	12045.6	42083.9		310621			102222		88017.4		4.19714e+06					98358.8	14832.9	99558.6		33953.9
	15063.1	42358.4		324639			105096		89090.8		4.29936e+06					93711.4	15108.1	104415		33579.6
	18585.2	42616.5		340973			107996		90172.8		4.40472e+06					90103.7	15377	109996		33179.7
	21696.6	42864.1		357743			111035		91283		4.51167e+06					86251.8	15614.4	116077		32754.1
	24266.5	43096.8		373345			114120		92513.7		4.61831e+06					82243.6	15813.3	124199		32326.1
		43332.1		388050			117336		93879.5		4.72622e+06					80299.6	15963.2	136323		31865
		43582.1		404910			120729		95355.6		4.83494e+06					78669.1	16161.4	158939		31366.6
		43836.1		424095			124308		96979.1		4.94484e+06					77507.4	16361.3	195637		30842.3
		44085.7		443655			128036		98733		5.05297e+06					76823.8	16610.4			30287.4
		44331.4		464991			131965		100570		5.15859e+06					76630.4	16902.7			29706.5
		44562.6		487521			136138		102500		5.2661e+06					76827.8	17249.9			29128.2
		44792		508806			140771		104464		5.37453e+06					77212.1	17644.6			28496.4
		45004		530535			145694		106466		5.48344e+06					77589.7	18004.7			27772.7
		45222.1		549599			150898		108496		5.59713e+06					78002.2	18324.3			26885.2
		45481.6		568985			156811		110550		5.7136e+06					78682.9	18619.2			25967.1
		45798.8		591234			163010		112634		5.83214e+06					79849.8	18884.3			25132.3
		46143.2		614435			169698		114771		5.95226e+06					81488.2	19111.5			24409.9
		46487.1					177272		116935		6.07621e+06					83392	19323.6			23686.8
		46850.3					185752		119203		6.20039e+06					84179.6	19551.1			22960
		47197.7					195040		121580		6.32463e+06					84189.2	19787.2			22154.6
		47527.1					205447		123950		6.44911e+06					83974.4	20056			21233
		47861.5					217423		126324		6.57952e+06					83890.4	20359			20134.9
		48184.5					231596		128757		6.71383e+06					83524.5	20711.7			18915.3
		48490.4					247500		131220		6.84997e+06						21097.8			17625.5
		48797.6					264673		133691		6.98337e+06						21523.4			16262.8
		49087.1					284257		136140		7.12188e+06						21939.1			14874.1
		49353.6					305489		138553		7.24706e+06						22323.1			13428.9
		49611.6					328265		140999		7.37838e+06						22682.6			11881.7
		49860					353274		143436		7.46927e+06						23039.6			10361.3
		50069.4					379582		145908								23352.1			8961.52
		50256.2					408044		148468								23606.2			7817.3
		50393.6					437050		151120								23872.3			6801.45
		50592					466502		153783								24192			5914.2
		50869.9					496752		156482								24590.6			5145.51
		51160.8					524678		159321								25039.7			4512.63
		51466.5					555114		162274								25546.7			3979.96
		51822.9							165377								26141.3			3515.12
		52247.7							168575								26799.6			3157.2
		52720.4							171888								27427.2			3097.19
		53237.4							175282								28074.5			3320.39
		53803.6							178656								28640.8			3741.72
		54416.4							181645								29085.3			4302.7
		55072.1							184625								29364.2			5048.66
		55762.2							187617								29454			5949.12
		56507.4							190706								29708.6			7118.88
		57294.8							193869								30005.6			8505.26
		58092.5							196968								30365.1			9690.31
		58876.4							199865								30901.4			11439
		59657.2							202638								31668			12950.1
		60463.1							205068								32690.7			15344.4
		61296							207310								33793.1			17214
		62154.4							208867								34831.3			19111.9
		63024.9							209746								35423.2			20825.9
		63912.4							209994								35543.4			22782.5
		64808.3							209737								34979.1			25018.2
		65709.1							208943								33795.8			27306.9
		66631.5							208045								32237.8			29805.5
		67569.1							207142								30692.9			32409.1
		68530.9							206274								29261.7			34946.3
		69497.9							205503								28255.1			37754.2
		70492.8							204885								27758.7			40357.6
		71465.5							204386								27551.3			41162.7
		72480							203570								27516.3			38691.6
		73453.8							202087								27629.8
		74361.1							200087								27325.1
		75185.7							197357								26709.8
		75943.6							193328								26455.9
		76676.7							190041								26111.8
		77332.1							187172								25493.1
		77954.3							184841								24244
		78538.5							183139								23031.5
		79090.3							181885								22393.7
		79534.1							181101								22338.2
		79919.3							181035								22981.3
		80121.6							181354								24131.6
		80259.7							181851								25708.3
		80364.9							182387								27549.7
		80419.5							184728								29628.7
		80448.8							186849								32281.1
		80603.9							188735								35370.1
		80888.4							190079								38943.4
		81309.2							191081								42994
		81865.1							190827								47315.7
		82524.1							189522								51750
		83209.9							191739								56678.7
		83884.5							194021								62439.3
		84564.7							195956								69657.9
		85253.9							197896								67394.7
		86104.3							199165								63874.8
		87110.1							200255								60893.8
		88233.6							201725								58023.4
		89330.1							203426
		90420.9							205543
		91467.2							206800
		92401.2							207204
		93261.1							204450
		94011.3							198851
		94703.9							196570
		95482.1
		96331.5
		97333.3
		98653.1
		100132
		101650
		103258
		104851
		106511
		108259
		110075
		111939
		113882
		115916
		118067
		120395
		122827
		125316
		127859
		130375
		132824
		135264
		138058
		141124
		144463
		147952
		151554
		155395
		159500
		164006
		168763
		173689
		178761
		183963
		189254
		194962
		200793
		206691
		212609
		218532
		224688
		230862
		237112
		243532
		250211
		257218
		264433
		271855
		279362
		287225
		295257
		302578
		310231
		319012
		329651
		341592
		354142
		367262
		380391
		393377
		405760
		416832
		427152
		436520
		445751
		455573
		465881
		477161
		487946
		498685
		510182
		520724
		529927
		538160
		544499
		549275
		550849
		557090

## Sheet: Figure 2e
Figure 2e
		0	0	0	0	0	0	0	0	0	0	0	0	0	0	0
		0.309732	0.812358	2.10496	1.44224	1.44336	4.79621	0.236507	3.13901	0.405729	2.79501	1.49295	2.36353	0.429416	1.24265	0.437398
		0.397639	1.47754	3.88651	2.61231	2.00706	8.54473	0.73228	6.22576	1.15911	5.45081	4.08514	8.14919	1.35844	4.90198	1.23344
		0.441264	1.30957	3.8804	1.6658	1.74916	10.591	1.42575	10.1283	1.90816	6.92997	6.22804	16.7832	2.34089	10.8025	2.2176
		0.39771	1.20938	2.65483	1.58926	1.53273	12.4725	2.09576	12.4042	2.37819	7.48395	7.18842	27.3733	3.14594	18.4374	3.34217
		0.437646	1.17893	2.44189	1.85459	1.53377	12.413	2.54536	13.5548	2.48357	7.83508	8.18106	38.7373	3.80679	27.4352	4.51311
		0.482177	1.12905	3.58403	2.18478	2.25411	12.2197	2.7924	13.7667	2.52421	7.20152	9.6658	52.5827	4.36573	37.2286	5.43567
		0.540379	1.14926	3.9127	3.23188	1.44364	9.58105	2.59903	12.2044	2.5734	6.93824	11.2516	65.9981	4.66893	47.5273	6.55664
		0.322718	1.32986	4.49472	3.78232	1.16916	8.86619	2.15987	17.8537	2.76005	6.9413	12.794	78.8522	4.70863	57.8985	8.24001
		0.304639	1.42014	4.64767	2.5339	1.10149	9.00078	1.53884	24.2951	3.03847	8.67023	13.3041	93.4364	4.59863	68.7062	10.1471
		0.39463	1.49259	5.35263	1.91178	1.96102	11.296	1.06833	24.389	3.35922	10.7895	12.6772	108.411	4.48781	80.2661	12.3099
		0.591296	1.57413	6.00117	2.17114	0.683368	15.0571	0.598157	22.9269	3.55419	12.0391	13.6245	123.091	4.41087	91.7801	15.553
		0.489336	1.62112	6.83506	1.93611	0.28046	12.554	0.348189	17.9895	3.49778	10.1037	16.9921	144.573	4.42894	101.91	19.2069
		0.360103	1.7553	7.90499	1.47088	0.0805009	11.4744	0.27444	10.2576	3.34415	9.36025	20.5059	175.187	4.76174	108.783	21.8431
		0.152932	1.85842	8.24405	1.48641	0.620464	15.9335	0.238005	7.35833	3.40614	6.97706	23.3147	209.968	5.59876	113.696	24.3826
			1.9382	6.2834	1.98232	1.19001	14.8293		0.822149	3.81557	3.47019	24.0492	256.264	6.47961	118.924	25.3153
			1.9605	2.81603	2.38902	0.00134648				4.47817	3.90469	22.7504		6.97539	122.002	24.3847
			2.13781	5.48295	2.97125					5.22709	10.3647	19.9691		7.12558
			1.95718	10.0031	3.85548					5.81058	9.59018	17.4754		7.19339
			1.87922		1.57428					6.37884				7.42878
			2.98012		2.17858					6.8349				7.53017
			2.84412							7.17869				7.04009
			3.09915							7.57942				5.93536
			4.71612							8.00999				4.94293
			5.48975							8.4432				5.02373
			3.44308							8.67039				6.27394
			0.000170008							8.60879				8.34734
			5.97764e-05							8.54252				10.7983
										8.5429				12.4945
										8.89195				14.8219
										8.93377				16.1901
										8.53252				16.2434
										8.10347
										8.15872
										8.7706
										10.2808
										11.8944
										14.0349
										16.2007
										15.4128

## Sheet: Figure 2f
Figure 2f
	median
	1
	0.996001
	0.983663
	0.963157
	0.94015
	0.91341
	0.883261
	0.855062
	0.816242
	0.781997
	0.746151
	0.709336
	0.686296
	0.647106
	0.611713
	0.590813
	0.568581
	0.536824
	0.508383
	0.482806
	0.446204
	0.427953
	0.397409
	0.382052
	0.370643
	0.35611
	0.322268
	0.295947
	0.25601
	0.234103
	0.210893
	0.163728
	0.128266
	0.115898
	0.129085
	0.160628
	0.180159
	0.179777
	0.160221
	0.137463
	0.12225
	0.123332
	0.13173
	0.137322
	0.115297
	0.0842561
	0.0728719
	0.0694591
	0.0340523
	0.0193625
	0.0212265
	0.0274124
	0.0293194
	0.0161294
	-0.0298535
	-0.102378
	-0.12112
	-0.109037
	-0.0979508
	-0.0764928
	-0.0476849
	-0.021072
	-0.0405314
	-0.0514125
	-0.00952461
	-0.0227691
	0.0300478
	-0.0293317
	-0.0200182
	-0.0231006
	-0.031063
	-0.026374
	-0.0295634
	-0.0528857
	-0.0716696
	-0.0219668
	0.00162307
	0.00912437
	0.0195841
	-0.023081
	-0.0771471

## Sheet: Figure 2g
Figure 2g
		available	e+b+r	exit_frame	bind_other	rebind
		21	82	10	164	82
		37	98.5	12	34.5	98.5
		44.5	229	54.5	69.5	229
		45.5	35	53	38	35
		51.5	44	92.5	61.5	44
		53.5	61	55	107.5	61
		68	140	73	164	140
		68.5	211	92	126	211
		77	267.5	86	178	267.5
		92.5	228.5	104	122	228.5
		201	297.5	235	230	297.5
		220	272	297.5	216	272
		273	26	212	223	26
		1	80.5	155.5	207.5	80.5
		2.5	257	12	256	257
		8	10	20	31.5
		10	12	12.5	33.5
		12	54.5	129.5	10
		20	53	9.5	16.5
		22	92.5	14	35
		23.5	55	17	60.5
		28	73	17.5	238.5
		30.5	92	29	52
		33	86	30.5	90
		34.5	104	41	194.5
		41	235	42.5	142
		44.5	297.5	51.5	158
		47	212	78.5	130
		59.5	155.5	84	173
		60	12	88.5	197.5
		63	20	111	199
		66.5	12.5	139.5	220
		70	129.5	152.5	179
		74	9.5	158	210
		74.5	14	218.5	222.5
		74.5	17	222	21
		78.5	17.5	240.5	238.5
		83	29	268	191
		101.5	30.5	268.5	238.5
		107.5	41	288	238.5
		107.5	42.5	90.5	266.5
		126	51.5	215	229
		128.5	78.5	265	277
		132	84	274.5	263.5
		135.5	88.5	287	268.5
		149	111	12	295
		157.5	139.5	54	295
		167.5	152.5	52.5	293.5
		170	158	65.5	281
		185	218.5	83.5	287
		186.5	222	81	25
		196.5	240.5	76	30.5
		198	268	94.5	35
		198.5	268.5	96.5	40
		200	288	112.5	65
		206	90.5	117.5	87.5
		206	215	169	75.5
		209.5	265	155.5	56.5
		215	274.5	186.5	58
		218.5	287	171.5	96
		221	12	180.5	212.5
		223	54	187	143.5
		226.5	52.5	238.5	194.5
		228.5	65.5	211	150
		230.5	83.5	214.5	219
		237	81	238	171.5
		244	76	263.5	139
		245.5	94.5	172	271
		250	96.5	40	265
		255	112.5	71	229.5
		259.5	117.5	70
		260	169	82
		265	155.5	79
		278	186.5	100
		279.5	171.5	84.5
		2	180.5	88.5
		5	187	103.5
		14.5	238.5	100.5
		21	211	110
		32.5	214.5	171.5
		36	238	181
		38	263.5	195.5
		41	172	183
		46.5	40	197
		54	71	199.5
		56.5	70	211
		63.5	82	223.5
		65	79	280.5
		69	100	291
		75.5	84.5	296
		78	88.5	120
		84.5	103.5	185.5
		85	100.5	169
		85	110	239.5
		87.5	171.5
		91	181
		102.5	195.5
		105.5	183
		106	197
		108.5	199.5
		112	211
		113.5	223.5
		122	280.5
		125	291
		133.5	296
		133.5	120
		142	185.5
		147	169
		147	239.5
		147	164
		155.5	34.5
		165	69.5
		166	38
		170.5	61.5
		175	107.5
		175	164
		179.5	126
		179.5	178
		183	122
		184	230
		199	216
		200	223
		200.5	207.5
		200.5	256
		204.5	31.5
		209	33.5
		213.5	10
		214	16.5
		215	35
		218	60.5
		222.5	238.5
		227	52
		228	90
		232	194.5
		241	142
		252	158
		256	130
		256	173
		257	197.5
		257.5	199
		258	220
		261	179
		264	210
		267.5	222.5
		278	21
		282.5	238.5
		287.5	191
		289.5	238.5
		289.5	238.5
		3.5	266.5
		13	229
		15	277
		19	263.5
		21	268.5
		21	295
		46	295
		49.5	293.5
		54	281
		56.5	287
		58	25
		58	30.5
		61	35
		61.5	40
		65	65
		74	87.5
		75	75.5
		82	56.5
		82.5	58
		83.5	96
		87	212.5
		87.5	143.5
		92	194.5
		100.5	150
		105	219
		106	171.5
		127.5	139
		130.5	271
		130.5	265
		138.5	229.5
		150
		156.5
		162
		165.5
		167
		175
		176
		176.5
		178
		190.5
		193.5
		194.5
		201
		209
		213
		222.5
		234
		252.5
		253
		259.5
		262
		284.5
		289
		0.5
		0.5

## Sheet: Figure 3b
Figure 3b
	0-240:
	Inward	9.11387	2.67508	2.46471	9.07311
	Outward	1.77698	2.34643	2.28705	4.68864
	Tangential	4.34737	2.4232	2.61222	5.71355	3.19753	2.43498	2.61821	4.07672
	240-280:
	Inward	16.5073	11.486	11.8538	19.4157
	Outward	16.7047	19.8464	22.4596	17.216
	Tangential	20.7125	19.7362	19.7685	16.8304	17.8195	15.1923	12.9066	14.9523
	280-720:
	Inward	17.2898	18.39	13.5573	16.6805
	Outward	19.4772	15.9986	13.4919	18.6747
	Tangential	15.1948	16.5392	14.5364	16.4983	15.3905	16.6212	16.1603	19.9419
	720-960:
	Inward	16.9252	11.6411	11.9068	12.569
	Outward	16.527	11.959	12.916	14.178
	Tangential	15.2075	12.2969	14.3622	12.1058	15.5327	13.3869	14.4697	12.2308
	960-1200:
	Inward	14.0749	12.8956	13.3765	12.1363
	Outward	15.1265	11.9613	13.6948	12.9215
	Tangential	14.5319	10.6913	15.0459	11.4037	16.937	11.7319	17.1044	12.9221

## Sheet: Figure 3c
Figure 3c
			angle	tau
			-3.14159	2.14007
			-2.98451	2.16189
			-2.82743	2.18324
			-2.67035	2.20415
			-2.51327	2.22462
			-2.35619	2.17262
			-2.19911	2.11776
			-2.04204	2.05972
			-1.88496	1.9981
			-1.72788	1.93243
			-1.5708	1.86214
			-1.41372	1.78654
			-1.25664	1.70475
			-1.09956	1.73827
			-0.942478	1.77071
			-0.785398	1.80212
			-0.628319	1.83258
			-0.471239	1.86214
			-0.314159	1.89085
			-0.15708	1.91876
			0	1.94591
			0.15708	2.01906
			0.314159	2.08722
			0.471239	2.15104
			0.628319	2.21102
			0.785398	2.26761
			0.942478	2.32116
			1.09956	2.37199
			1.25664	2.42037
			1.41372	2.39505
			1.5708	2.36907
			1.72788	2.34241
			1.88496	2.31501
			2.04204	2.28684
			2.19911	2.25785
			2.35619	2.228
			2.51327	2.19722
			2.67035	2.18324
			2.82743	2.16905
			2.98451	2.15466
			3.14159	2.14007

## Sheet: Figure 4f
Figure 4f
	Measured:
	1.2422	1.34597	0.764162
	k-1/k1:
	0.907332	1.16657	1.72243	2.88032	2.20307	1.70237	1.84476

## Sheet: Figure 4g
Figure 4g
	Measured:
	0.113698	0.0976632	0.115155	0.19668	0.192495	0.184126	0.13391
	k-1/k1:
	0.0780521	0.119517	0.128054	0.11098	0.215131	0.126835
